# Supplementary material for: Chronic playback of boat noise does not impact hatching success or post-hatching larval growth and survival in a cichlid fish
Source: PeerJ. 2014 Sep 25;2:e594. doi: 10.7717/peerj.594 (PMC4178459; doi:10.7717/peerj.594)
Supplement: Supplemental Information 1 [file peerj-02-594-s001.xlsx]

## Sheet: Survival_hatching_success
	Results Fry ms									Descriptive data	Hatching success	Fry survival at week 4
		clutch no	total fry	fry mean	fry sd	fry range/clutch				No. of clutches	10	20
	hatching success	10	237	23.7	2.4	7-34				Total no. eggs/fry	237	415
										Mean no. eggs/fry	23.7	20.75
	fry survival 4 wks	20	415	20.75	1.67	7-34				St. dev. no. eggs/fry	2.4	1.67
										Egg/fry no. range/clutch	7-34	7-34
	survival to 4 wks - all clutches						hatching success
	clutch_id	clutch_no/grp	clutch size	exposure_start	survival_amb	survival_noise	hatch_succ_amb	hatch_succ_noise
	1	1	7	egg	0.5	0	0.75	0
	2	1	30	egg	0	0	0	0
	3	3	23	egg	0.454545	0.833333	0.909	0.917
	4	1	24	egg	0	0	0	0
	5	1	18	egg	0	0	0	0
	6	2	34	egg	0.941176	0.823529	1	1
	7	1	20	egg	0.4	0.3	0.6	1
	8	1	24	egg	0	0	0	0
	9	2	29	egg	0.428571	0.666667	1	0.933
	10	1	28	egg	0.0714286	0.214286	0.143	0.357
	11	1	7	fry	1	0.75
	12	2	26	fry	0.230769	0.461538
	13	2	23	fry	0.75	1
	14	1	15	fry	0.857143	0.375
	15	2	25	fry	0.166667	0.461538
	16	2	11	fry	0.2	0
	17	1	23	fry	0.727273	0.333333
	18	2	14	fry	0.714286	1
	19	1	18	fry	0.333333	0.666667
	20	2	16	fry	0.875	0.625
		total	415
					no dif 4

## Sheet: Weight_length
clutch_id	aqua	cl_no	treat_egg	treat	no_eggs	eggs/clutch	hatching_no	alive_4wks	weigth	length	start_t	Survival_4_wks		clutch_id	clutch_no/grp	clutch size	expos_start	surv_noise	surv_amb
11	1.1	1	0	bn	4		4	3	0.00405	1.1775	fry	0.75		11	1	7	fry	0.75	1
11	1.1	1	0	amb	3	7	3	3	0.00656667	1.44	fry	1
12	1.1	2	1	bn	13		13	6	0.001375	0.837222	fry	0.461538		12	2	26	fry	0.461538	0.230769
12	1.1	2	1	amb	13	26	12	3	0.0011	0.821111	fry	0.230769
1	2.1	1	1	bn	3		0	0			egg	0		1	1	7	egg	0	0.5
1	2.1	1	1	amb	4	7	3	2	0.00215	1.0425	egg	0.5
2	2	1	1	bn	15		0	0			egg	0		2	1	30	egg	0	0
2	2	1	1	amb	15	30	0	0			egg	0
13	2.1	2	0	bn	11		11	11	0.003925	1.16903	fry	1		13	2	23	fry	1	0.75
13	2.1	2	0	amb	12	23	12	9	0.00406111	1.18333	fry	0.75
14	4	1	1	bn	8		6	3	0.0004	0.71944	fry	0.375		14	1	15	fry	0.375	0.857143
14	4	1	1	amb	7	15	6	6	0.000858333	0.847222	fry	0.857143
15	4	2	0	bn	13		13	6	0.001125	0.842222	fry	0.461538		15	2	25	fry	0.461538	0.166667
15	4	2	0	amb	12	25	12	2	0.000783333	0.8	fry	0.166667
3	4	3	1	bn	12		11	10	0.00102	0.844833	egg	0.833333		3	3	23	egg	0.833333	0.454545
3	4	3	1	amb	11	23	10	5	0.00059	0.728	egg	0.454545
4	6	1	1	bn	12		0	0			egg	0		4	1	24	egg	0	0
4	6	1	1	amb	12	24	0	0			egg	0
5	7	1	1	bn	9		0	0			egg	0		5	1	18	egg	0	0
5	7	1	1	amb	9	18	0	1			egg	0
6	7	2	1	bn	17		17	14	0.0006	0.73	egg	0.823529		6	2	34	egg	0.823529	0.941176
6	7	2	1	amb	17	34	17	16	0.000645	0.751875	egg	0.941176
7	8	1	1	bn	10		10	3	0.00075	0.769444	egg	0.3		7	1	20	egg	0.3	0.4
7	8	1	1	amb	10	20	6	4	0.000525	0.716667	egg	0.4
16	11	2	1	bn	6		0	0			fry	0		16	2	11	fry	0	0.2
16	11	2	1	amb	5	11	1	1			fry	0.2
8	15	1	1	bn	12		0	0			egg	0		8	1	24	egg	0	0
8	15	1	1	amb	12	24	0	0			egg	0
9	15	2	1	bn	15		14	10	0.001045	0.8535	egg	0.666667		9	2	29	egg	0.666667	0.428571
9	15	2	1	amb	14	29	14	6	0.0007	0.747778	egg	0.428571
10	16.1	1	1	bn	14		5	3	0.00105	0.8225	egg	0.214286		10	1	28	egg	0.214286	0.0714286
10	16.1	1	1	amb	14	28	2	1	0.002325	1.07	egg	0.0714286
17	17	1	0	bn	12		0	4	0.000683333	0.715	fry	0.333333		17	1	23	fry	0.333333	0.727273
17	17	1	0	amb	11	23	0	8	0.00068125	0.775833	fry	0.727273
18	17	2	0	bn	7		7	7	0.002425	0.986667	fry	1		18	2	14	fry	1	0.714286
18	17	2	0	amb	7	14	7	5	0.00101	0.842	fry	0.714286
19	18	1	0	bn	9		9	6	0.00143333	0.891667	fry	0.666667		19	1	18	fry	0.666667	0.333333
19	18	1	0	amb	9	18	8	3	0.0008375	0.8025	fry	0.333333
20	18	2	0	bn	8		8	5	0.00104		fry	0.625		20	2	16	fry	0.625	0.875
20	18	2	0	amb	8	16	8	7	0.000785714		fry	0.875
				total	415
				clutch_no	20
				mean/clutch	20.75
				se	1.66524
				range	7-34
